# Supplementary material for: Biomechanical Gain in Joint Excursion from the Curvature of the Achilles Tendon: Role of the Geometrical Arrangement of Inflection Point, Center of Rotation, and Calcaneus
Source: Diagnostics (Basel). 2021 Nov 12;11(11):2097. doi: 10.3390/diagnostics11112097 (PMC8618986; doi:10.3390/diagnostics11112097)
Supplement: Supplementary file 1 [file diagnostics-11-02097-s001.zip]

Archive with 1 entries (1 files):
- diagnostics-1450805-SI.pdf
